# Supplementary material for: OMIXCARE: OMICS technologies solved about 33% of the patients with heterogeneous rare neuro-developmental disorders and negative exome sequencing results and identified 13% additional candidate variants
Source: Front Cell Dev Biol. 2022 Oct 28;10:1021785. doi: 10.3389/fcell.2022.1021785 (PMC9650323; doi:10.3389/fcell.2022.1021785)
Supplement: Supplementary file 3 [file Table1.XLSX]

## Sheet: Feuil1
	Individual 1	Individual 2	Individual 3	Individual 4	Individual 5	Individual 6	Individual 7	Individual 8	Individual 9	Individual 10	Individual 11	Individual 12	Individual 13	Individual 14	Individual 15	Individual 16	Individual 17	Individual 18	Individual 19	Individual 20	Individual 21	Individual 22	Individual 23	Individual 24	Individual 25	Individual 26	Individual 27	Individual 28	Individual 29	Individual 30
Age	8y1m	25y1m	11y7m	15y7m	23y3m	6y2m	8y4m	8y	14y4m	35y1m	15y6m	16y5m	7y3m	4y6m	18y	16y1m	14y8m	9y9m	23y9m	6y10m	9y7m	8y7m	19y5m	13y3m	8y9m	14y3m	9y	30y10m	21y8m	8y3m
Gender	F	G	F	G	G	F	F	F	F	M	M	F	F	G	F	M	F	M	M	F	F	F	F	F	F	G	F	G	F	F
Pathology	ID	ID	Encephalopathy	ID	ID	Kabuki	Epileptic encephalopathy	ID	ID	ID	ID	ID	ID	ID + epilepsy	ID	Epileptic encephalopathy	ID	ID	ID + epilepsy	ID	ID	ID	ID + epilepsy	ID + epilepsy	ID	ID	ID	ID + epilepsy	Epileptic encephalopathy	ID
Genetic
Diagnostic gene	CASK	GATAD2B	MEF2C	None	SPTAN1	KMT2D	FOXG1	PURA	CYFIP2	None	None	TMEM147	None	None	None	None	None	None	None	None	None	None	None	None	None	None	None	None	None	TCF4
Candidate gene	None	None		chromoagenesis	None	None	None	None	None	POLA1	FGD1		ARID5B	GRIN2B	SENP6	None	None	None	None	None	None	None	None	None	None	None	None	None	None	None
Transcrit / cDNA variant / RNA variant	NM_003688.3:r.2156_2505del	/	/	/	NM_001130438.2:r.5734_6762del	NM_003482.3: c.11890C>T	NM_005249.4: c.256dup	NM_005859.4: c.98dup	NM_014376.2: c.2096A>G	NM_016937.3: c.4295A>T	NM_004463.3: c.1345C>T	NM_032635.3: c.100_118del c.486C>G	NM_032199.2: c.1302del	NM_000834.3: c.1010+13168T>C	NM_015571.4: c.469C>T	/	/	/	/	/	/	/	/	/	/	/	/	/	/	NM_001083962.2:c.1069+1052G>A NM_001083962.2:r.1069_1070ins[1069+833_1069+1049]
Protein variant	p.(Asp719Glyfs*28)	/	/	/	p.(Gly1912_Lys2254del)	p.(Gln3964*)	p.(Gln86Profs*35)	p.(Gly34Argfs*167)	p.(Asp699Gly)	p.(Lys1432Ile)	p.(Arg449Cys)	p.(Lys34Serfs*33) p.(Tyr162*)	p.(Asn434Lysfs*45)	p.?	p.(Arg157*) homozygous	/	/	/	/	/	/	/	/	/	/	/	/	/	/	p.(Ala357Glyfs*7)
(GRCh37 - hg19) g.	NC_000023.10: g.41387135_41396533delins41391688_41391989inv	NC_000001.10: g.(?_ 153753742)_( 153791156 _?)del Recombination incolving AluY elements	NC_000005.9:g.[88625547_88635553delinsTA;88635554_90795688inv;90795689_90795690del]	Complex rearrangement involving chromosomes 6 and 11	NC_000009.11: g.(?_ 131382516)_( 131393966 _?)del Recombination involving AluSx elements	NC_000012.11:g.49426598G>A	NC_000014.8:g.29236741dup	NC_000005.9:g.139493864dup	NC_000005.9:g.156754997A>G	NC_000023.10:g.25013973A>T	NC_000023.10:g.54492281G>A	NC_000019.9:g.36036812_36036830del NC_000019.9:g.36038077C>G	NC_000010.10:g.63845563del	NC_000012.11:g.13893083A>G	NC_000006.11:g.76350410C>T	/	/	/	/	/	/	/	/	/	/	/	/	/	/	NC_000018.9:g.52926128C>T
Inheritance	de novo	de novo	de novo	de novo	de novo	de novo	de novo	de novo	de novo	Maternal	Maternal	The segregation is consistent with a recessive mode of inheritance	de novo	de novo	The segregation is consistent with a recessive mode of inheritance	/	/	/	/	/	/	/	/	/	/	/	/	/	/	de novo
Syndrome/Episignature	/	/	/	/	/	Kabuki	/	/	/	/	BAFopathy	/	WHS	/	/	/	/	/	/	/	/	/	/	/	/	/	/	/	/	/
Antecedents
Origin	French	French	French	French	Algeria	French	French	French	French / Maghreb	French	French	French	French	French	NA	Algeria	French/Italy	Morroco	NA	French	French	French	French	French	NA	South East Asia	French	French / Spain	Tunisia	French
Consanguinity	N	N	N	N	Y	N	N	N	N	N	N	N	N	N	Y	N	N	N	N	N	N	N	N	N	N	N	N	N	N	N
Siblings	G1P1	NA	NA	G1P1	G3P3	G2P2	G1P1	G1P1	G1P1	G2P2	G3P3	G1P1	G2P2	G3P3	G1P4, one brother with developmental delay	ciliary dyskinesia in his sister	G1P1	G3P3	NA	G1P1	G3P2 A brother with the same pathology	G2P2 A brother with the same pathology	G2P2	G1P1	G1P1	NA	G2P2	G2P2	G5P5	G1P1
Prenatal period and Birth
Pregnancy history	/	ventriculomegaly at 20 WG	/	/	/	/	Gestational Diabetes C-section	induction of childbirth	/	Fetal anoxia	/	metrorrhagia on placental abruption threat of premature labor emergency C- section for altered fetal heartbeat	increased nuchal translucency talus valgus Intrauterine growth retardation oligoanamnios	/	/	/	/	/	toxoplasmosis seroconversion	emergency C- section for altered fetal heartbeat	/	/	/	ventriculomegaly at 32 WG	/	/	Oligoanamnios Preterm prelabor rupture of membranes C- section for altered fetal heartbeat	/	/	/
Gestational week	37	39	36	39	39	37	38+1	40	35		37+3	38	36	39	39	34	38+2	37	37+5	37	37	37	39	39+6	28+4	36	30	34	37+6	39
BW/BH/OFC (SD)	0 / - 0,5 / - 2	- 2 / -1 / +2	- 1,5 / - 2,5 / + 0,75	0 / + 0,5 / + 2	0 / + 2 / 0	0 / - 0,5 / - 0,5	- 1 / - 3 / - 1	eutrophic	0 / - 1 / + 1	NA	- 0,5 / - 0,5 / NA	- 1 / + 2 / - 2	- 3 / - 1 / + 3	- 0,5 / - 1 / NA	- 1 / NA / 0,5	-2 / -2 / 0	- 3 / -3 / -2,5	- 2,5 / - 2,5 / - 2	0 / - 1,5 / - 1	- 1,5 / - 2 / - 2,5	- 1 / 0 / -1,5	0 / - 1,5 / 0	+ 0,5 / 0 / - 2,5	- 3 / - 3 / - 3	0 / + 0,5 / + 2	- 3 / - 3 / - 0,75	+ 0,5 / - 0,75 / NA	+ 0,5 / + 0,5 / + 3	0 / + 1 / + 3	eutrophic
Growth
Growth failure yes/no	N	N	Y	N	N	Y	Y	N	Y	NA	N	N	N	N	N	NA	Y	NA	N	N	N	N	N	Y	Y	N	Y	N	Y	N
Overgrowth yes/no	N	N	N	N	N	N	N	N	N	NA	N	N	N	N	Y Tall stature (>+2SD)	NA	N	NA	N	N	N	N	N	N	N	N	N	N	N	N
Growth parameters	Microcephaly (<-3SD)	Macrocephaly (+3SD)	At 18y 9m of age W <-3SD / H <-3SD / HC -1SD	/	Microcephaly (-2,5 SD) Slender build	W -2SD / H -2SD	At 8y4m of age W -2 SD / H -2 SD / HC <-3SD)	/	At 11y 6 m of age W -2SD / H -2SD / HC -1,5DS	Microcephaly (<-3SD) Disproportionate tall stature Slender build Lower limb asymmetry	/	/	/	/		NA	Microcephaly (<-3SD)	Progressive microcephaly (<-3SD)	Decreased body weight (<-2SD)	Microcephaly (-3SD)	/	/	Microcephaly (<-3SD)	- 4SD	At 8y9m of age W -2 SD / H -2 SD / HC -3 SD	Macrocephaly (+2SD)	At 6y 6 m W -3 SD / H -2,5 SD / HC -2 SD	/	At 18y of age W -3 SD / H -3 SD / HC -3 SD	/
CNS
Hypotonia	NA	+	+	+	+	+	+	+	+	NA	+	+	+	+	N	Neonatal	+	+	NA	+	+	NA	+	+	+	NA	+	NA	+	+
Developmental delay	+	+	+	+	+	+	+	+	+	+	+	+	+	+	+	+	+	+	+	+	+	+	+	+	+	+	+	+	+	+
Onset sitting age (mths)	9	NA	19	18	NA	13	24	23	9		16	10	11	12	NA	8	> 24	> 12	9	18	>12	9	15	20	10	>9m	28	10	not acquired	12
Onset walking age	24m	NA	walking with help at 8y9m	3y3m	18	25	not acquired	not acquired at 6y6m	3y	20m	3y6m	25m	30m	22 m	NA	16	not acquired at 7 y 6 m	26m	19m	walking with a walker at 6y10m	19m	32	not acquired at 5 years	not acquired	2y6m	17m	not acquired	3y	not acquired	5y6m (ataxic gait)
Speech abilities	Delayed speech and language development	No language	No language	No language	Delayed speech and language development	Delayed speech and language development	No language	No language	Delayed speech and language development non-verbal communication	NA	Major delayed speech and language development	Major delayed speech and language development	Delayed speech and language development	Delayed speech and language development non-verbal communication	Expressive language delay	NA	Severe expressive language delay non-verbal communication	Delayed speech and language development	Delayed speech and language development	Delayed speech and language development	Delayed speech and language development	Delayed speech and language development	No language	No language	Delayed speech and language development	Severe expressive language delay	non-verbal communication	Severe expressive language delay	No language	Severe expressive language delay
Régression	N	N	N	N	N	N	N	N	N	N	N	N	N	N	N	Y	N	N	N	N	N	N	N	N		N	N	N	N	N
Intellectual disability	moderate	severe	severe	severe	moderate	moderate	severe	severe	moderate	mild	severe	severe	severe	severe	Moderate	severe	severe	moderate	severe	severe	moderate	NA	severe	severe	severe	severe	severe	severe	profound	severe
Neurological anomalies	/	Neonatal hypotonia	/	Generalized hypotonia	/	/	Neonatal hypotonia Limb hypertonia	Neonatal hypotonia Generalized hypotonia	Generalized hypotonia	Apraxia Spinal cord compression Trigeminal neuralgia	unexplained lower limb pain decreased lower limb strength	Oromotor apraxia Generalized hypotonia Lower limb spasticity Toe walking	/	Hypotonia ataxic gait	Delayed fine motor development	Relative hypotonia of lower limbs, pyramidal syndrome, Good contact, impression of psychomotor regression by the parents after a status epilepticus at 2 y of age	Generalized hypotonia Spasticity	Infantile axial hypotonia Central hypotonia Scapular winging	Encephalopathy Abnormality of pain sensation	Central hypotonia Hypertonia Lower limb Dystonia Babinski sign	Toe walking lively tendon reflexes stiffness ankles	Muscle weakness	/	nystagmus Generalized hypotonia	/	/	Lower limb spasticity Babinski sign Muscular hypotonia of the trunk	Limb dystonia Abnormality of salivation	Generalized hypotonia hyperventilation unperceived osteo-tendon reflexes	Ataxic gait
Epilepsy	N	N	Y	N	N	N	Y	N	N	Y	N	N	N	Y	N	Y	N	N	Y	N	N	Y	Y	Y	N	N	N	Y	Y	N
Onset age	/	/	8y	/	/	/	2y	/	/	4 y treated with DEPAKINE until the age of 14 years	/	/	/	9m	/	6 m	/	/	8 m	/	/	4y6m	8m	18m	/	/	/	from 5 years to 8 years	5m	/
Type	/	/	Typical absence seizure	/	/	/	Complex febrile seizure Tonic seizure Epileptic encephalopathy on electroencephalographic tracing	/	/		/	/	/	Myoclonic seizure	/	Febrile seizures, successive status epilepticus, myoclonus, absences	/	/	Bilateral tonic-clonic seizure Generalized non-motor (absence) seizure EEG abnormality Epileptic encephalopathy	/	/	Simple febrile seizure Focal-onset seizure	Myoclonic absence seizure	Generalized non-motor (absence) seizure Motor seizure Focal bilateral motor seizure	/	/	/	Motor seizure	Epileptic encephalopathy	/
Behavioral problems	Bruxism	Hyperactivity Sleep disturbance	Abnormal aggressive, impulsive or violent behavior	/	Attention deficit hyperactivity disorder Agitation	/	Stereotypy Paroxysmal bursts of laughter Sleep disturbance	Need the presence of an adult	Aggressive behavior Sleep disturbance Shyness		Stereotypy Short attention span	Attention deficit hyperactivity disorder Stereotypy Sleep disturbance Abnormal aggressive, impulsive or violent behavior	/	Abnormal social behavior Stereotypy	Psychotic mentation	NA	/	/	Inappropriate behavior Abnormal social behavior Short attention span Anxiety	/	Inappropriate behavior frustration intolerance	Autistic behavior Anxiety	Stereotypy	Stereotypy Paroxysmal bursts of laughter	Attention deficit hyperactivity disorder	Autistic behavior Stereotypy Sleep disturbance	Stereotypy Sleep disturbance	Stereotypy Behavioral abnormality	Self-injurious behavior	Stereotypy Self-injurious behavior
Brain MRI anomalies	/	Normal	Hyperintensity of cerebral white matter on MRI	Retrocerebellar cyst	Normal	NA	Striatal T2 hyperintensity	Normal	Normal		Partial agenesis of the corpus callosum Arachnoid cyst	/	Normal	Normal	Normal	Mild myelination delay, thin and dysmorphic corpus callosum, pericerebral effusion, cerebellar atrophy, cortico-subcortical and sub tentorial atrophy	Cerebral cortical atrophy Subcortical cerebral atrophy	Normal	Artifact	Hypoplasia of the corpus callosum Ventriculomegaly Periventricular white matter hyperdensities	/	Normal	Hypoplasia of the corpus callosum	Ventriculomegaly	Ventriculomegaly	Normal	Normal	Normal	Normal	Normal
Cranio facial dysmorphism	/	Prominent forehead Hypertelorism small ears	Wide mouth Deep philtrum Prominent forehead Thick vermilion border	Brachycephaly Epicanthus Abnormality of mouth size Synophrys	/	Gingival overgrowth Upslanted palpebral fissure	/	right pretrageal nodule and some morphological peculiarities	Wide mouth Gingival overgrowth Retrognathia Epicanthus Bulbous nose Hypertelorism Long eyelashes	Abnormal facial shape Dolichocephaly Low anterior hairline	Brachycephaly Abnormality of the hairline	Smooth philtrum Long philtrum Prominent forehead Posterior plagiocephaly Abnormality of mouth size	Retrognathia Broad neck Prominent forehead Abnormality of mouth size	/	High palate Small forehead Synophrys Anteverted nares Prominent metopic ridge	NA	Abnormality of the orbital region Strabismus Smooth philtrum	Abnormal facial shape Thin upper lip vermilion Everted lower lip vermilion Broad chin	Retrognathia	Abnormal facial shape Trigonocephaly Epicanthus Bulbous nose	Synophrys	Low insertion of columella	Retrognathia Telecanthus Upslanted palpebral fissure	Upslanted palpebral fissure Abnormality of mouth size	Wide anterior fontanel Abnormality of the nasal bridge Thin anteverted nares	Prominent forehead Thick vermilion border Posteriorly rotated ears	Dolichocephaly Long philtrum Underdeveloped nasal alae Short nose Abnormality of primary teeth Slanting of the palpebral fissure Posteriorly rotated ears	Abnormality of mouth size Thick vermilion border	Short philtrum Slanting of the palpebral fissure Deeply set eye	Square face Abnormality of mouth size
Organs
Cardiovascular anomalies	/	/	/	/	/	Ventricular septal defect Abnormal mitral valve morphology	/	/	/	Abnormal venous morphology Arterial tortuosity Arteriovenous malformation	/	/	/	/	/	NA	/	/	/	Arrhythmia	/	/	/	Vasomotor disorders of the extremities	Atrial septal defect Pulmonary arterial hypertension	/	/	/	/	/
Muskuloskeletal anomalies	/	/	Hip dislocation short hand	Pectus excavatum Joint laxity Pes planus Pes valgus	Hyperextensibility of the finger joints	Congenital bilateral hip dislocation pes talus	/	Lumbar scoliosis	Joint laxity Pes planus Lumbar hyperlordosis	Pectus excavatum Thoracic kyphosis Type E brachydactyly Osteoporosis Genu valgum Generalized amyotrophy	phalange hyploplasia	Scoliosis Pes planus Clinodactyly of the 5th finger	Congenital hip dislocation Pes valgus	/	/	NA	Camptodactyly Finger Scoliosis Hip dislocation Broad distal phalanx of finger	Scoliosis Postaxial hand polydactyly Joint laxity Calcaneovalgus deformity Genu recurvatum Polyarticular arthritis Pes valgus	Clinodactyly of the 5th finger Pectus excavatum	Metatarsus adductus Hip dislocation Pes valgus	Long, thin fingers scoliosis	Pes planus	Long fingers	/	Abnormal 5th finger morphology Abnormal digit morphology	/	Broad distal phalanx of finger	/	Scoliosis Hyperlordosis	Joint laxity Abnormality of the calf musculature Muscular hypotonia of the trunk
Ectodermal features	/	Excessive wrinkling of palmar skin	/	/		Prominent fingertip pads	Angioma	/	/	Prominent fingertip pads	Abnormality of hair texture Hypertrichosis dorsal	Abnormality of hair pigmentation Abnormality of hair texture	Reduced number of teeth	/	/	NA	/	/	/	Hypertrichosis	Prominent fingertip pads	/	/	Small nail	Small nail Verrucae	/	Cutis marmorata Small nail	Single transverse palmar crease Supernumerary nipple	/	Microdontia Single transverse palmar crease
ORL	/	/	/	/	High palate	Cleft palate	/	/	/		Posteriorly rotated ears Severe sensorineural hearing impairment	/	/	/	/	NA	Cleft palate Abnormality	High, narrow palate	/	/	/	/	/	/	/	/	High palate	/	Severe sensorineural hearing impairment	/
Eye anomalies	/	/	/	/	Myopia	Blue sclerae	Strabismus	Abnormal visual electrophysiology	/	Visual impairment Epicanthus Long eyelashes Synophrys Thin eyebrow	Hypermetropia Photophobia	Strabismus Hypertelorism	Strabismus Blue sclerae	/	Strabismus Epicanthus	NA	Strabismus	Blue sclerae	Hypermetropia	Hypotelorism Astigmatism	Myopia	/	Strabismus Hypotelorism Myopia	Horizontal nystagmus	/	/	Strabismus	/	Strabismus	Strabismus
Endocrine features	/	/	/	/	/	/	/	/	/	Precocious puberty	/	/	/	/		NA	/	/	/	/	/	/	/	/	Neonatal hypoglycemia Neonatal hypothyroidism	/	/	/	/	/
Immune system	/	/	/	/	/	/	/	/	/	/	Recurrent infections	/	/	/	/	/	/	/	/	/	/	/	/	/	/	/	Cow milk allergy	/	/	/
Genitourinary system		/							/				Hydroureter			NA														/
Feeding difficulties	/	/	/	/	Gastroesophageal reflux requiring a Nissen intervention	Y	Y	chewing disorder	+ in the first years of life	/	chewing disorder	chewing disorder	mixed feed	mixed feed	/	NA	Gastrostomy tube feeding in infancy	/	/	/	/	/	/	/	/	food selectivity	mixed feed	/	Gastrostomy tube feeding in infancy	/
HPO terms																														HPO terms
	Global developmental delay HP:0001263 Delayed speech and language development HP:0000750 Microcephaly HP:0000252 Bruxism HP:0003763 Intellectual disability HP:0001249	Neonatal hypotonia HP:0001319 Global developmental delay HP:0001263 Language impairment HP:0002463 Macrocephaly HP:0000256 Prominent forehead HP:0011220 Hypertelorism HP:0000316 Excessive wrinkling of palmar skin HP:0007605 Sleep disturbance HP:0002360 Hyperactivity HP:0000752 Intellectual disability, severe HP:0010864	Global developmental delay HP:0001263 Language impairment HP:0002463 Typical absence seizure HP:0011147 Hyperintensity of cerebral white matter on MRI HP:0030890 Congenital hip dislocation HP:0001374 Abnormal aggressive, impulsive or violent behavior HP:0006919 Intellectual disability, severe HP:0010864	Global developmental delay HP:0001263 Language impairment HP:0002463 Retrocerebellar cyst HP:0006951 Pectus excavatum HP:0000767 Synophrys HP:0000664 Epicanthus HP:0000286 Abnormality of mouth size HP:0011337 Brachycephaly HP:0000248 Pes valgus HP:0008081 Joint laxity HP:0001388 Generalized hypotonia HP:0001290	Gastroesophageal reflux HP:0002020 Global developmental delay HP:0001263 Delayed speech and language development HP:0000750 High myopia HP:0011003 High palate HP:0000218 Microcephaly HP:0000252 Behavioral abnormality HP:0000708 Short attention span HP:0000736	Cleft palate HP:0000175 Congenital hip dislocation HP:0001374 Global developmental delay HP:0001263 Delayed speech and language development HP:0000750 Upslanted palpebral fissure HP:0000582 Blue sclerae HP:0000592 Gingival overgrowth HP:0000212 Intellectual disability, moderate HP:0002342 Ventricular septal defect HP:0001629 Abnormal mitral valve morphology HP:0001633 Hip dislocation HP:0002827 P…	Intrauterine growth retardation HP:0001511 Neonatal hypotonia HP:0001319 Limb hypertonia HP:0002509 Global developmental delay HP:0001263 Delayed speech and language development HP:0000750 Tonic seizure HP:0032792 Complex febrile seizure HP:0011172 Striatal T2 hyperintensity HP:0031206 Dysgenesis of the hippocampus HP:0025101 Microcephaly HP:0000252 Intellectual disability, severe HP:0010864 Stra…	Neonatal hypotonia HP:0001319 Global developmental delay HP:0001263 Language impairment HP:0002463 Generalized hypotonia HP:0001290 Lumbar scoliosis HP:0004626 Abnormal visual electrophysiology HP:0030453 Intellectual disability, severe HP:0010864	Global developmental delay HP:0001263 Expressive language delay HP:0002474 Hypertelorism HP:0000316 Long eyelashes HP:0000527 Prominent nasal tip HP:0005274 Abnormality of mouth size HP:0011337 Thick vermilion border HP:0012471 Gingival overgrowth HP:0000212 Retrognathia HP:0000278 Pes planus HP:0001763 Joint laxity HP:0001388 Muscular hypotonia of the trunk HP:0008936 Lumbar hyperlordosis HP:000…	Global developmental delay HP:0001263 Seizure HP:0001250 Intellectual disability HP:0001249 Abnormal vascular morphology HP:0025015 Long eyelashes HP:0000527 Epicanthus HP:0000286 Dolichocephaly HP:0000268 Microcephaly HP:0000252 Pectus excavatum HP:0000767 Prominent fingertip pads HP:0001212 Genu varum HP:0002970 Asymmetric growth HP:0100555 Type E brachydactyly HP:0005863 Abnormality of the dis…	Global developmental delay HP:0001263 Recurrent infections HP:0002719 Language impairment HP:0002463 Partial agenesis of the corpus callosum HP:0001338 Arachnoid cyst HP:0100702 Brachycephaly HP:0000248 Posteriorly rotated ears HP:0000358 Abnormality of hair texture HP:0010719 Abnormality of the hairline HP:0009553 Sparse eyebrow HP:0045075 Intellectual disability, severe HP:0010864 Hypertrichosi…	Global developmental delay HP:0001263 Language impairment HP:0002463 Posterior plagiocephaly HP:0011327 Hypertelorism HP:0000316 Long philtrum HP:0000343 Smooth philtrum HP:0000319 Abnormality of mouth size HP:0011337 Prominent forehead HP:0011220 Generalized hypotonia HP:0001290 Stereotypy HP:0000733 Oromotor apraxia HP:0007301 Toe walking HP:0040083 Lower limb spasticity HP:0002061 Clinodactyly…	Intrauterine growth retardation HP:0001511 Pes valgus HP:0008081 Global developmental delay HP:0001263 Delayed speech and language development HP:0000750 Prominent forehead HP:0011220 Blue sclerae HP:0000592 Abnormality of mouth size HP:0011337 Retrognathia HP:0000278 Reduced number of teeth HP:0009804 Intellectual disability, severe HP:0010864 Hydroureter HP:0000072 Strabismus HP:0000486	Global developmental delay HP:0001263 Delayed speech and language development HP:0000750 Myoclonic seizure HP:0032794 Generalized hypotonia HP:0001290 Abnormal social behavior HP:0012433	Delayed speech and language development HP:0000750 Epicanthus HP:0000286 Synophrys HP:0000664 High, narrow palate HP:0002705 Prominent metopic ridge HP:0005487 Anteverted nares HP:0000463 Intellectual disability HP:0001249 Strabismus HP:0000486 Behavioral abnormality HP:0000708 Psychotic mentation HP:0001345	Premature birth HP:0001622 Neonatal hypotonia HP:0001319 Febrile seizure (within the age range of 3 months to 6 years) HP:0002373 Myoclonic seizure HP:0032794 Generalized non-motor (absence) seizure HP:0002121 Status epilepticus HP:0002133 Cerebral cortical atrophy HP:0002120 Subcortical cerebral atrophy HP:0012157 Cerebellar atrophy HP:0001272 Hypoplasia of the corpus callosum HP:0002079 Abnorma…	Global developmental delay HP:0001263 Severe expressive language delay HP:0006863 Cerebral cortical atrophy HP:0002120 Subcortical cerebral atrophy HP:0012157 Intellectual disability, severe HP:0010864 Abnormality of the orbital region HP:0000315 Smooth philtrum HP:0000319 Camptodactyly of finger HP:0100490 Broad distal phalanx of finger HP:0009836 Generalized hypotonia HP:0001290 Microcephaly HP…	Intrauterine growth retardation HP:0001511 Global developmental delay HP:0001263 Delayed speech and language development HP:0000750 Intellectual disability HP:0001249 Blue sclerae HP:0000592 High palate HP:0000218 Thin upper lip vermilion HP:0000219 Joint laxity HP:0001388 Postaxial polydactyly HP:0100259 Genu recurvatum HP:0002816 Pes valgus HP:0008081 Scoliosis HP:0002650 Scapular winging HP:00…	Gastroesophageal reflux HP:0002020 Delayed speech and language development HP:0000750 Intellectual disability HP:0001249 Seizure HP:0001250 Retrognathia HP:0000278 Pectus excavatum HP:0000767 Clinodactyly of the 5th finger HP:0004209 Abnormality of pain sensation HP:0010832 Anxiety HP:0000739 Short attention span HP:0000736 Inappropriate behavior HP:0000719	Global developmental delay HP:0001263 Delayed speech and language development HP:0000750 Intellectual disability HP:0001249 Abnormality of the periventricular white matter HP:0002518 Hypoplasia of the corpus callosum HP:0002079 Ventriculomegaly HP:0002119 Microcephaly HP:0000252 Trigonocephaly HP:0000243 Epicanthus HP:0000286 Hypertonia HP:0001276 Opisthotonus HP:0002179 Babinski sign HP:0003487 …	Global developmental delay HP:0001263 Delayed speech and language development HP:0000750 Synophrys HP:0000664 Intellectual disability, moderate HP:0002342 Toe walking HP:0040083 Prominent fingertip pads HP:0001212 Myopia HP:0000545 Behavioral abnormality HP:0000708	Global developmental delay HP:0001263 Delayed speech and language development HP:0000750 Motor seizure HP:0020219 Low insertion of columella HP:0010763 Muscle weakness HP:0001324 Pes valgus HP:0008081 Pes planus HP:0001763 Strabismus HP:0000486 Autistic behavior HP:0000729 Anxiety HP:0000739	Global developmental delay HP:0001263 Gastroesophageal reflux HP:0002020 Language impairment HP:0002463 Myoclonic absence seizure HP:0011150 Hypoplasia of the corpus callosum HP:0002079 Upslanted palpebral fissure HP:0000582 Hypotelorism HP:0000601 Telecanthus HP:0000506 Retrognathia HP:0000278 Microcephaly HP:0000252 Intellectual disability, severe HP:0010864 Strabismus HP:0000486 Myopia HP:0000…	Intrauterine growth retardation HP:0001511 Global developmental delay HP:0001263 Language impairment HP:0002463 Motor seizure HP:0020219 Focal motor seizure HP:0011153 Generalized non-motor (absence) seizure HP:0002121 Ventriculomegaly HP:0002119 Small nail HP:0001792 Upslanted palpebral fissure HP:0000582 Abnormality of mouth size HP:0011337 Generalized hypotonia HP:0001290 Horizontal nystagmus …	Intrauterine growth retardation HP:0001511 Hypothyroidism HP:0000821 (neonatal) Neonatal hypoglycemia HP:0001998 Wide anterior fontanel HP:0000260 Global developmental delay HP:0001263 Delayed speech and language development HP:0000750 Ventriculomegaly HP:0002119 Abnormality of the nasal bridge HP:0000422 Thin anteverted nares HP:0004495 Microcephaly HP:0000252 Intellectual disability, severe HP:…	Global developmental delay HP:0001263 Severe expressive language delay HP:0006863 Posteriorly rotated ears HP:0000358 Prominent forehead HP:0011220 Thick vermilion border HP:0012471 Sleep disturbance HP:0002360 Autistic behavior HP:0000729 Stereotypy HP:0000733	Premature birth HP:0001622 Global developmental delay HP:0001263 Language impairment HP:0002463 Slanting of the palpebral fissure HP:0200006 Short nose HP:0003196 Underdeveloped nasal alae HP:0000430 Posteriorly rotated ears HP:0000358 Long philtrum HP:0000343 Dolichocephaly HP:0000268 Muscular hypotonia of the trunk HP:0008936 Lower limb spasticity HP:0002061 Babinski sign HP:0003487 Small nail …	Gastroesophageal reflux HP:0002020 Global developmental delay HP:0001263 Language impairment HP:0002463 Motor seizure HP:0020219 Abnormality of mouth size HP:0011337 Thick vermilion border HP:0012471 Single transverse palmar crease HP:0000954 Supernumerary nipple HP:0002558 Limb dystonia HP:0002451 Abnormality of salivation HP:0100755 Behavioral abnormality HP:0000708 Stereotypy HP:0000733	Profound global developmental delay HP:0012736 Epileptic encephalopathy HP:0200134 Short philtrum HP:0000322 Deeply set eye HP:0000490 Slanting of the palpebral fissure HP:0200006 Strabismus HP:0000486 Generalized hypotonia HP:0001290 Hyperventilation HP:0002883 Scoliosis HP:0002650 Hyperlordosis HP:0003307 Sensorineural hearing impairment HP:0000407 Gastrostomy tube feeding in infancy HP:0011471…	Global developmental delay HP:0001263 Delayed speech and language development HP:0000750 Square face HP:0000321 Abnormality of mouth size HP:0011337 Microdontia HP:0000691 Muscular hypotonia of the trunk HP:0008936 Joint laxity HP:0001388 Single transverse palmar crease HP:0000954 Abnormality of the calf musculature HP:0001430 Strabismus HP:0000486 Stereotypy HP:0000733 Self-injurious behavior HP…
ClinVar	SUB12094393	SUB12094393	SUB12094393		SUB12094393	SUB12094652	SUB12094652	SUB12094652	VCV000827810.2	SUB12094652	SUB12094652	SUB12104045	SUB12094652	SUB12094652	SUB12094652															SUB12094652
